# Supplementary material for: Limited vaccine-induced CD8+ T cell immunity in HIV-infected immunological nonresponders
Source: JCI Insight. 2025 Nov 10;10(21):e195458. doi: 10.1172/jci.insight.195458 (PMC12643487; doi:10.1172/jci.insight.195458)
Supplement: Supporting data values [file jciinsight-10-195458-s062.xlsx]

## Sheet: Fig. 1A
CD4+ T cell responses in HC
SARS-CoV-2 spike amino acid sequence	DRB1*03 (n=1)	DRB1*04 (n=4)	DRB1*07 (n=2)	DRB1*11 (n=3)	DRB1*13 (n=1)	DRB1*14 (n=3)	DRB1*15 (n=5)	DQB1*02 (n=2)	DQB1*03 (n=10)	DQB1*05 (n=2)	DQB1*06 (n=7)	all donor (n=11)
1
10
20
30	1	2			1							3
40			1					1				1
50	1						1					2
60
70
80
90
100		1										1
110
120
130
140		1										1
150
160								1		2	1	4
170	1
180
190
200	1											1
210											1	1
220
230						1
240
250
260
270
280									1			1
290
300
310		3	1			1	1					4
320							1					1
330
340				2								2
350	1	1			1			1				1
360
370
380
390					1							1
400
410
420
430
440							1					1
450		1		3								4
460		2										2
470
480											1	1
490
500
510
520
530
540				1								1
550
560
570
580
590
600
610
620
630
640
650
660
670
680
690
700
710
720
730
740
750							1					1
760
770
780							1					1
790
800	1	3		1								5
810	1	1		1		1				2		5
820
830		1					1					1
840
850
860
870
880									1			1
890	1			2								2
900
910
920
930		1							1			2
940
950				1								1
960
970
980
990
1000							1
1010		1										1
1020
1030
1040
1050
1060
1070
1080
1090		1										1
1100		1										1
1110
1120
1130
1140
1150
1160
1170
1180
1190
1200
1210
1220
1230
1240
1250
1260
1270
1280
CD4+ T cell responses in INR
SARS-CoV-2 spike amino acid sequence	DRB1*03 (n=1)	DRB1*04 (n=1)	DRB1*07 (n=2)	DRB1*11 (n=1)	DRB1*13 (n=3)	DRB1*14 (n=2)	DRB1*15 (n=1)	DQB1*02 (n=3)	DQB1*03 (n=4)	DQB1*05 (n=4)	DQB1*06 (n=3)	all donor (n=9)
1
10
20
30		1										1
40				1		1						2
50
60
70
80
90							1					1
100
110
120
130		1					1	1				3
140
150
160			1				1	1				3
170
180
190
200			1									1
210	1							1		1		2
220
230
240
250
260
270
280
290
300
310		1	2					1				3
320
330
340				1			1					1
350
360										1		1
370							1					1
380
390	1					1		2				3
400
410
420									2			2
430
440
450				1			1					1
460		1										1
470
480
490
500
510
520
530					1							1
540
550
560
570
580
590
600
610
620
630		1										1
640
650
660
670
680
690
700
710
720
730
740
750							1					1
760
770
780					1							1
790								1				1
800	1	1										2
810	1			1						1		3
820							1					1
830
840
850
860
870
880
890				1			1					1
900
910				1								1
920
930									1			1
940
950
960
970
980
990							1					1
1000
1010
1020
1030
1040
1050
1060
1070
1080
1090
1100								1		1		2
1110
1120
1130
1140
1150
1160
1170
1180					1							1
1190
1200
1210
1220
1230
1240										1		1
1250
1260
1270
1280

## Sheet: Fig. 1B
Cohort	Donor ID	Number of CD4+ T cell responses
HC	H8	2
	H2	2
	H12	0
	H5	6
	H22	9
	H6	2
	H31	3
	H17	6
	H9	1
	H27	16
	H4	10
INR	P7	7
	P1	0
	P17	9
	P12	14
	P16	1
	P8	3
	P6	3
	P13	0
	P2	10

## Sheet: Fig. 1C
Cohort	Donor ID	AIM+ CD4+ T cells Percentages		Cohort	Donor ID	AIM+ CD4+ T cells Calculated ex vivo frequencies
HC	H14	0.029		HC	H14	0.000292398
	H21	0.1			H21	0.000802425
	H10	0			H10	0.000281836
	H34	0.066			H34	0.000621743
	H3	0.29			H3	0.00235499
	H16	0			H16	0
	H19	0			H19	0
	H33	0.08			H33	0.00055139
	H6	0.04			H6	0.000348587
	H7	0.12			H7	0.00111978
	H11	0			H11	0
	H13	0			H13	0
	H18	0.05349			H18	0.000533618
	H24	0			H24	0,0000146884
	H8	0.022			H8	0,0000317561
	H22	0.139			H22	0.00147314
	H32	0.088			H32	0.0010616
	H1	0.134			H1	0.00137498
	H23	0.09212			H23	0.000949247
INR	P5	0.03		INR	P5	0.00038105
	P9	0			P9	0
	P10	0			P10	0
	P12	0.088			P12	0.00081437
	P14	0.104			P14	0.00110935
	P15	0			P15	0
	P16	0			P16	0
	P2	0.3			P2	0.00291322
	P6	0.09			P6	0.00101977

## Sheet: Fig. 1D
AIM+ CD4+ T helper cell subsets (%)	HC												INR
	H14	H21	H34	H3	H33	H6	H7	H18	H22	H32	H1	H23	P12	P14	P2	P6
TH1	15.4	33.9	50	25.4	49	33.9	33.6	51.2	52.6	35	26.2	43.5	62.5	50.3	48.4	24.5
TH17	23.1	19.6	16.7	23.1	14.7	7.63	6.56	7.32	17.1	17.5	15.5	10.9	6.25	9.71	12.1	34
TH1/TH17	46.2	26.8	16.7	43.1	26.5	17.8	18.9	14.6	11.8	31.2	46.6	21.7	6.25	13.1	12.1	3.77
TFH	15.4	14.3	16.7	6.92	2.94	23.7	35.2	19.5	9.21	7.5	11.7	19.6	21.9	23.4	8.79	28.3
Other	0	5.36	0	1.54	6.86	16.9	5.74	7.32	9.21	8.75	0	4.35	3.12	3.43	18.7	9.43

## Sheet: Fig. 1E
Cohort	Donor ID	IFN-γ+ of iCD40L+ (%)		Cohort	Donor ID	IL-2+ of iCD40L+ (%)		Cohort	Donor ID	TNF+ of iCD40L+ (%)
HC	H14	5.39		HC	H14	6.05		HC	H14	6.21
	H21	0.33			H21	0			H21	0
	H10	1.51			H10	0			H10	4.23
	H34	2.15			H34	5.31			H34	1.47
	H3	7.87			H3	8.92			H3	0
	H16	0			H16	0			H16	0
	H19	1.02			H19	1.85			H19	1.62
	H33	2.14			H33	3.44			H33	2.38
	H6	3.91			H6	5.01			H6	3.4
	H7	1.14			H7	2.01			H7	0.79
	H11	0			H11	0			H11	0
	H13	1.07			H13	0			H13	0
	H18	5.04			H18	6.79			H18	5.63
	H24	0.88			H24	0			H24	0
	H8	1.23			H8	1.18			H8	0
	H22	12.03			H22	23.43			H22	0
	H32	2.34			H32	3.03			H32	0
	H1	6.24			H1	5.6			H1	6.09
	H23	1.84			H23	2.74			H23	3
INR	P5	0.359		INR	P5	1.69		INR	P5	1.17
	P9	0.468			P9	0.42			P9	0.26
	P10	0			P10	0			P10	0.59
	P12	0.554			P12	2.372			P12	2.09
	P14	7.7			P14	12.79			P14	6.72
	P15	2.34			P15	3.03			P15	1.63
	P16	0			P16	0			P16	0
	P2	3.48			P2	13.29			P2	10.2
	P6	1.51			P6	7.56			P6	4.87

## Sheet: Fig. 2A
CD8+ T cell responses in HC
SARS-CoV-2 spike amino acid sequence	A*01 (n=2)	A*02 (n=7)	A*03 (n=5)	A*24 (n=1)	A*29 (n=1)	B*07 (n=6)	B*08 (n=2)	B*13 (n=1)	B*15 (n=3)	B*27 (n=1)	B*38 (n=1)	B*44 (n=1)	all donors (n=11)
1
10
20
30			1						2				3
40			1
50
60
70
80			1										1
90
100
110
120
130
140
150													1
160					1								1
170
180
190
200
210
220
230
240
250
260		1			1								1
270
280
290
300
310
320
330
340
350
360
370			4										5
380
390
400
410
420
430
440				1									1
450
460
470
480					1								1
490
500
510
520
530
540
550
560
570
580
590
600
610
620
630
640
650
660
670
680						1							1
690
700
710
720
730
740
750
760
770												1	1
780
790
800
810
820		1											1
830
840
850
860
870
880
890
900
910
920
930
940
950
960
970
980
990
1000			1										1
1010
1020
1030
1040
1050						1							1
1060		1
1070
1080
1090
1100					1								1
1110
1120
1130
1140
1150
1160
1170
1180
1190
1200				1									1
1210
1220
1230
1240
1250
1260
1270
1280
CD8+ T cell responses in INR
SARS-CoV-2 spike amino acid sequence	A*01 (n=1)	A*02 (n=1)	A*03 (n=2)	A*24 (n=4)	A*29 (n=1)	B*07 (n=1)	B*08 (n=2)	B*13 (n=1)	B*15 (n=2)	B*27 (n=2)	B*38 (n=1)	B*44 (n=3)	all donors (n=9)
1
10			1										1
20
30			1			1	1						3
40
50
60
70
80
90
100
110
120
130
140
150	1												1
160					1								1
170
180
190
200
210
220
230							1						1
240
250
260
270
280
290
300
310
320
330
340
350
360
370			1										1
380
390
400
410
420
430
440
450							1						1
460
470
480
490
500
510
520
530
540
550
560
570
580
590
600
610
620
630
640
650
660
670
680
690
700
710
720
730
740
750
760
770
780
790
800
810
820
830
840
850
860
870
880
890
900
910
920
930
940
950
960
970
980
990
1000
1010
1020
1030
1040
1050
1060
1070
1080
1090
1100
1110
1120
1130
1140
1150
1160
1170
1180
1190
1200
1210						1							1
1220
1230
1240
1250
1260
1270
1280

## Sheet: Fig. 2B
Cohort	Donor ID	Number of CD8+ T cell responses
HC	H8	0
	H2	3
	H12	3
	H5	2
	H22	1
	H6	1
	H31	2
	H17	2
	H9	1
	H27	4
	H4	0
INR	P7	4
	P1	0
	P17	1
	P12	4
	P16	0
	P8	0
	P6	0
	P13	0
	P2	0

## Sheet: Fig. 2C
CD8+ T cell responses in HC
Epitope	A*01 (n=6)	A*02 (n=5)	A*03 (n=2)	A*11 (n=2)	A*24 (n=1)	B*07 (n=2)	B*15 (n=3)	B*27 (n=1)	B*44 (n=2)
A*03/11/ORF1ab808-816			50	0
A*01/ORF1ab1321-1329	100
A*02/ORF1ab1566-1574		20
A*01/ORF1ab1636-1646	100
A*01/ORF1ab1637-1646	100
A*01/ORF1ab1889-1899	0
A*11/ORF1ab2192-2200				0
A*02/ORF1ab2297-2307		0
A*02/ORF1ab2332-2340		80
A*11/ORF1ab2600-2608				50
B*15/ORF1ab2788-2796							0
B*07/ORF1ab2949-2956						0
A*11/ORF1ab3622-3630				50
A*02/ORF1ab3886-3894		80
B*44/ORF1ab3946-3954									50
A*01/ORF1ab4082-4091	0
A*02/ORF1ab4094-4102		100
A*01/ORF1ab4163-4171	83.3
A*01/ORF1ab4163-4172	100
A*11/ORF1ab4216-4224				50
A*01/ORF1ab5130-5138	33.3
A*24/ORF1ab5137-5145					0
B*07/ORF1ab5196-5924						50
A*03/ORF1ab5533-5542			0
A*24/ORF1ab5721-5729					0
A*02/S269-277		80
A*03/S378-386			0
A*24/S448-456					0
B*07/S680-688						0
A*01/S865-873	100
A*02/S1000-1008		80
A*24/S1208-1216					0
A*24/S1211-1220					0
A*02/ORF3a72-80		80
A*02/ORF3a82-90		100
A*02/ORF3a107-115		60
A*24/ORF3a112-120					0
A*02/ORF3a139-147		80
A*01/ORF3a207-215	100
A*01/M171-179	0
A*11/M171-180				50
B*07/ORF7a78-86						100
B*27/N9-17								100
B*07/N105-113
A*11/N134-143				100
A*02/N222-230		0
B*07/N257-265						100
B*15/N305-314							100
B*44/N322-330									50
A*03/11/N361-369			100	100
A*03/N361-370			100
CD8+ T cell responses in INR
Epitope	A*01 (n=3)	A*02 (n=3)	A*03 (n=4)	A*11 (n=1)	A*24 (n=3)	B*07 (n=3)	B*15 (n=1)	B*27 (n=2)	B*44 (n=1)
A*03/11/ORF1ab808-816			0	0
A*01/ORF1ab1321-1329	66.6667
A*02/ORF1ab1566-1574		0
A*01/ORF1ab1636-1646	100
A*01/ORF1ab1637-1646	100
A*01/ORF1ab1889-1899	0
A*11/ORF1ab2192-2200				100
A*02/ORF1ab2297-2307		0
A*02/ORF1ab2332-2340		0
A*11/ORF1ab2600-2608				100
B*15/ORF1ab2788-2796							0
B*07/ORF1ab2949-2956						0
A*11/ORF1ab3622-3630				0
A*02/ORF1ab3886-3894		0
B*44/ORF1ab3946-3954									100
A*01/ORF1ab4082-4091	0
A*02/ORF1ab4094-4102		50
A*01/ORF1ab4163-4171	0
A*01/ORF1ab4163-4172	100
A*11/ORF1ab4216-4224				100
A*01/ORF1ab5130-5138	0
A*24/ORF1ab5137-5145					0
B*07/ORF1ab5196-5924						66.6667
A*03/ORF1ab5533-5542			25
A*24/ORF1ab5721-5729					0
A*02/S269-277		100
A*03/S378-386			25
A*24/S448-456					66.6667
B*07/S680-688						0
A*01/S865-873	100
A*02/S1000-1008		0
A*24/S1208-1216					100
A*24/S1211-1220					0
A*02/ORF3a72-80		0
A*02/ORF3a82-90		100
A*02/ORF3a107-115		0
A*24/ORF3a112-120					33.3333
A*02/ORF3a139-147		66.6667
A*01/ORF3a207-215	100
A*01/M171-179	0
A*11/M171-180				0
B*07/ORF7a78-86						0
B*27/N9-17								0
B*07/N105-113*
A*11/N134-143				100
A*02/N222-230		0
B*07/N257-265						0
B*15/N305-314							0
B*44/N322-330									100
A*03/11/N361-369			100	100
A*03/N361-370			100

## Sheet: Fig. 2D
Cohort	Donor ID	Non-spike-specific CD8+ T cell responses (%)
HC	H36	50
	H32	75
	H39	66.6667
	H38	50
	H23	59.0909
	H1	57.1429
	H11	50
	H3	50
	H30	50
	H37	70.8333
INR	P8	54.5455
	P5	45
	P10	83.3333
	P4	22.7273
	P2	0
	P3	22.2222
	P12	37.5
	P1	25
	P14	42.8571

## Sheet: Fig. 2E
IFN-γ production of CD8+ T cells after peptide stimulation (%)
HC	INR
1.45	0.29
8.58	0.12
6.54	9.6
1.39	0.98
6.18	2.97
5.51	0.43
8.91	2.05
6.15	0.53
4.26	1.06
1.64	4.41
0.17	2.34
0.61	0.7
0.28	2.47
0.28	1.25
1.14	6.5
0.46	0.2
3.18	0.31
5.24	0.11
0.68	2.32
0.19	1.89
0.33	1.2
0.12	0.6
1.8	0.54
2.7	2.68
0.21	3.47
1.27	1.24
1.65	3.42
0.21	0.83
0.66	3.67
0.73	7.38
0.61	1.47
0.19	0.31
0.11	2.35
1.81	0.82
0.48	0.17
1.59	0.1
11.25	0.84
1.22	0.8
18.72	0.63
0.66	0.08
0.77	0.27
0.42	0.14
0.12	0.07
2.39	0.16
0.47	0.1
0.7	0.1
0.08
0.73
5.9
0.45
6.18
0.82
10.2
1.16
0.61
2.24
2.78
4.23
5.82
2.37
10.17
3.21
0.12
0.85
1.86
0.13
1.89
0.28
3.5
0.64
0.2
0.56
0.8
2.21
0.89
0.46
0.63
1.78
0.06
0.53
0.35
0.8
3.82
1.97
0.38
0.79
1.55
0.7
2.15
0.09
0.07
0.3
0.37
0.18
0.8
0.09
0.05
4.54
0.62

[truncated: 52 more sheets: Fig. 3A, Fig. 3B, Fig. 3C, Fig. 3D, Fig. 3E, Fig. 3G, Fig. 4B, Fig. 4C, Fig. 4D, Fig. 4E, Fig. 5A, Fig. 5B, Fig. 5C, Fig. 5D, Fig. 6A, Fig. 6B, Fig. 6C, Fig. 6D, Fig. 6E, Fig. 6F …]
